# Supplementary material for: Technical performance scores associate with early prognosis of tetralogy of Fallot repair
Source: Front Pediatr. 2024 Jan 31;12:1274913. doi: 10.3389/fped.2024.1274913 (PMC10864547; doi:10.3389/fped.2024.1274913)
Supplement: Supplementary file 1 [file Table1.xlsx]

## Sheet: Sheet1
Subprocedure	Optimal	Adequate	Inadequate
ASD repair	•No residual shunt•Small residual shunt <3 mm (when needed as pop-off)	•Small residual shunt ≤3 mm	•Reintervention or•Residual shunt >3 mm
VSD repair, conoventricular	•No residual shunt	•Residual defect ≤3 mm	•Reintervention or•Residual defect >3 mm
VSD repair, muscular	•No residual shunt	•Residual defect ≤3 mm	•Reintervention or•Residual defect >3 mm
Relief of RVOT obstruction	•No residual shunt	•Mild residual gradient ≤40 mm Hg	•Reintervention or•Gradient >40 mm Hg
Pulmonary valve reconstruction	•No regurgitation•No stenosis	•Free regurgitation without >mild residual gradient or•Mild residual gradient ≤40 mm Hg with <mild PR	•Reintervention or•Gradient >40 mm Hg
Pulmonary artery reconstruction, Main trunk	•No residual gradient or narrowing (peak Doppler velocity <2 m/s)	•Mild narrowing•mild residual gradient ≤40 mm Hg	•Reintervention or•Gradient >40 mm Hg•z score <−3•Narrowing ≥ moderate
Right pulmonary artery reconstruction	•No residual gradient or narrowing (peak Doppler velocity <2 m/s)	•Mild narrowing•Mild residual gradient ≤40 mm Hg	•Reintervention or•Gradient >40 mm Hg•z score <−3•Narrowing ≥ moderate
Left pulmonary artery reconstruction	•No residual gradient or narrowing (peak Doppler velocity <2 m/s)	•Mild narrowing•Mild residual gradient ≤40 mm Hg	•Reintervention or•Gradient >40 mm Hg•z score <−3•Narrowing ≥ moderate
PDA closure	•No residual PDA	•Residual PDA ≤1 mm	•Reintervention or•Residual PDA >1 mm
Conduction	•Normal conduction•No change from pre-op	•Mildly abnormal sinus and/or AV node function (no treatment)	•Need for permanent pacemaker
Note: A residual shunt or defect can be either isolated or the sum of all residual shunts. All gradients are Maximum Instantaneous Gradients (MIG).
ASD = atrial septal defect; AV = atrioventricular; PDA = patent ductus arteriosus; RVOT = right ventricular outflow tract; VSD = ventricular septal defect.
